# Supplementary material for: Radiolytic support for oxidative metabolism in an ancient subsurface brine system
Source: ISME Commun. 2024 Nov 5;4(1):ycae138. doi: 10.1093/ismeco/ycae138 (PMC11630799; doi:10.1093/ismeco/ycae138)
Supplement: Table_S_1_ycae138 [file table_s_1_ycae138.xlsx]

## Sheet: Sheet4 (2)
Table S.1 Major aqueous inorganic and organic species concentrations (mmol/L) from Moab Khotsong sampling sites considered in this study, adapted from Nisson et al., 2023.
	95-Level	101-Level	1200-Level	Service Water
Date of Collection (mm/yyyy)	2019-08-01	2019-08-01	2019-08-01	2019-08-01
Temperature (°C)	55	45	26	22
pH	5.6	6	8.5	6.8
Eh (mV) SHE	161	135	174	90
Na+	1.15 × 103	1.52 × 103	1.12 × 101	2.57 × 101
K+	1.40 × 101	6.65	9.05 × 10−2	5.13 × 10−1
Mg2+	3.26	2.73	3.12 × 10−1	1.16
Ca2+	1.20 × 103	1.06 × 103	6.88 × 10−1	5.61
Si4+	<1.43	<1.43	2.68 × 10−1	2.25 × 10−1
Mn2+	1.01 × 10−1	5.58 × 10−2	7.38 × 10−4	2.73 × 10−5
Sr2+	7.25	7.28	7.39 × 10−3	2.64 × 10−2
Total Fe	1.61 × 10−1	3.58 × 10−2	3.57 × 10−3	1.08 × 10−3
Fe2+	1.15 × 10−2	1.61 × 10−2	1.34 × 10−3	5.37 × 10−4
NO2-	8.69 × 10−2	1.32 × 10−2	2.72 × 10−4	3.59 × 10−1
NO3-	1.02 × 10−1	1.40 × 10−2	1.55 × 10−3	2.25
NH4+	1.04 × 10−1	3.74 × 10−1	3.40 × 10−2	1.00 × 10−2
SO42-	1.25 × 10−1	7.69 × 10−1	6.66 × 10−1	8.02
PO42-	b.d.	b.d.	8.72 × 10−4	b.d.
O2	b.d.	4.69 × 10−2	1.88 × 10−2	3.75 × 10−1
H2S	b.d.	2.94 × 10−3	2.94 × 10−2	b.d.
Br-	8.1	1.19 × 101	6.96 × 10−3	3.81 × 10−2
Cl-	4.01 × 103	4.10 × 103	1.24 × 101	2.33 × 101
H2*	4.50 × 101	2.59 × 102	<7.60	n.d.
CH4*	3.20 × 101	1.80 × 101	1.8 × 101	n.d.
CH₂O₂	3.91 × 10-1	3.04 × 10-1	9.56 × 10-4	n.d.
CH₃CO2	2.37 × 10-1	1.39 × 10-1	1.29× 10-3	n.d.
DIC	2.66 × 10-1	1.07	6.97	1.47
DOC	8.49	23.6	2.80 × 10-1	4.50 × 10-1
b.d. = below detection
n.d. = no data
*Compositions for H2 and CH4 were determined from samples collected in 08/2018
Nisson DM, Kieft TL, Drake H, Warr O, Lollar BS, Ogasawara H, Perl SM, Friefeld BM, Castillo J, Whitehouse MJ, Kooijman E. Hydrogeochemical and isotopic signatures elucidate deep subsurface hypersaline brine formation through radiolysis driven water-rock interaction. Geochim Cosmochim Acta. 2023; 340:65-84.
