# Supplementary material for: Radiolytic support for oxidative metabolism in an ancient subsurface brine system
Source: ISME Commun. 2024 Nov 5;4(1):ycae138. doi: 10.1093/ismeco/ycae138 (PMC11630799; doi:10.1093/ismeco/ycae138)
Supplement: Table_S_2_ycae138 [file table_s_2_ycae138.xlsx]

## Sheet: Sheet1
Table S.2 Assembly and quality metrics for 101 level brine SAGs.
SAG	Raw Read	Final Assembly	Max Contig	N50	GC	Completeness (%)	Contamination (%)	Predicted Genome
	Count (bp)	Length (bp)	Length (bp)		Content (%)			Size (Mbp)	Family-Level Taxonomic Group
AM-351-A18	2935646	698627	50839	22744	59	4.17	0	17.47
AM-351-A22	3662590	597096	28484	10489	59	7.99	0.34	7.46	Halomonadaceae
AM-351-B23	53610684	1159070	85493	19058	59	35.07	0	3.31	Halomonadaceae
AM-351-C05	22612297	128335	31692	17989	66	2.87	0	4.28	Microbacteriaceae
AM-351-C11	2553166	502162	36957	13570	58	13.01	0	3.86	Halomonadaceae
AM-351-D13	8236865	525014	37460	13061	59	10.34	0	5.25	Halomonadaceae
AM-351-D20	5290318	126964	16775	7046	69	0.98	0.5	12.7	Rhodospirillaceae
AM-351-D23	3245696	1133557	100931	24272	61	11.21	0	10.31	Rhizobiaceae
AM-351-E03	2359056	539067	74537	22136	59	10.34	0	5.39	Halomonadaceae
AM-351-E07	6969774	608922	73403	24245	60	7.52	0	7.61	Halomonadaceae
AM-351-E08	5484251	745562	62461	19041	58	15.52	0	4.66	Halomonadaceae
AM-351-E17	2054405	661460	46094	15259	59	8.62	0	7.35	Halomonadaceae
AM-351-E20	6520702	1527222	81551	18623	61	35.98	0.22	4.24	Halomonadaceae
AM-351-F04	3093338	682331	46282	18642	59	17.24	0	4.01	Halomonadaceae
AM-351-F07	7710990	988665	80673	18514	60	4.17	0	24.72
AM-351-F09	5832916	660912	46828	12983	59	3.57	0	16.52	Halomonadaceae
AM-351-F11	10810284	63077	19595	16399	64	1.91	0	3.15	Microbacteriaceae
AM-351-F13	5024601	561143	95460	23323	59	4.17	0	14.03
AM-351-F15	6967325	92394	16233	10852	66	7.02	0	1.32	Microbacteriaceae
AM-351-F16	2210391	402293	32347	12033	59	5.17	0	8.05	Halomonadaceae
AM-351-F18	9150516	384666	59991	21623	68	3.99	0	9.62	Microbacteriaceae
AM-351-F19	6911379	297679	65016	14602	68	11.4	0	2.71	Microbacteriaceae
AM-351-F21	2571432	626609	37231	18952	59	4.08	0	15.67	Halomonadaceae
AM-351-G06	6141510	748738	71357	18318	60	6.9	0	10.7	Halomonadaceae
AM-351-G17	2657487	189490	18985	7061	58	4.31	0	4.74	Halomonadaceae
AM-351-G18	3010661	750179	46843	12565	58	26.13	0	2.89	Halomonadaceae
AM-351-G19	2119489	878470	50273	17185	69	15.23	0	5.86	Rhodospirillaceae
AM-351-G20	2077458	260334	35898	10476	67	2.24	0	13.02	Microbacteriaceae
AM-351-G21	6386365	190165	20177	8611	69	4.17	0	4.75
AM-351-G23	5774169	1564796	110838	33206	51	49.24	0.08	3.19	Alteromonadaceae
AM-351-I05	9040575	175772	27672	20697	66	1.56	0	8.79	Microbacteriaceae
AM-351-I11	5497632	787750	60736	12992	60	12.66	0	6.06	Halomonadaceae
AM-351-I16	8612179	1256340	64315	3667	60	16.3	0	7.85	Halomonadaceae
AM-351-I17	3781311	1085962	90258	2244	59	22.41	0	4.94	Halomonadaceae
AM-351-I18	4501819	627546	50280	16980	60	12.07	0	5.23	Halomonadaceae
AM-351-I19	6014003	895529	44214	17795	42	29.31	0	3.09	Carnobacteriaceae
AM-351-I20	872151	545071	41574	16190	67	12.38	0.37	4.54	Rhodospirillaceae
AM-351-I22	6184029	1753286	118492	12778	51	51.79	0	3.37	Alteromonadaceae
AM-351-I23	3583938	1237376	73288	10856	61	20.69	0	5.89	Halomonadaceae
AM-351-J08	7918615	606359	57923	26764	60	8.16	0	7.58	Halomonadaceae
AM-351-J11	4061343	557823	16899	24336	49	13.79	0	3.98	Alteromonadaceae
AM-351-J15	7011102	435498	37661	15849	68	19.06	0.32	2.29	Microbacteriaceae
AM-351-J16	2734266	604201	53948	6713	60	11.97	0.32	5.04	Pseudomonadaceae
AM-351-J17	2603395	364592	23305	4484	59	4.36	0	9.11	Pseudomonadaceae
AM-351-J19	1985367	293661	28750	20376	66	8.84	0	3.26	Microbacteriaceae
AM-351-J20	4561469	382828	37686	12836	68	15.79	0	2.39	Microbacteriaceae
AM-351-J21	5087111	224898	16380	13349	69	10.53	0	2.04	Microbacteriaceae
AM-351-J22	6545464	905656	73240	12055	60	15.83	0	5.66	Halomonadaceae
AM-351-J23	2565576	269839	22500	11394	61	10.34	0	2.7	Halomonadaceae
AM-351-K06	1896837	658826	46656	7812	59	12.5	0	5.07
AM-351-K07	4619470	887494	38395	30550	60	11.35	0	8.07	Halomonadaceae
AM-351-K10	5859030	971587	47572	6547	60	12.56	0	7.47	Halomonadaceae
AM-351-K14	2595576	141080	25508	22115	65	0.96	0	14.11	Microbacteriaceae
AM-351-K16	4942458	1194445	57396	15850	61	29.39	0	4.12	Halomonadaceae
AM-351-K17	2885902	1733187	84946	19090	59	50.89	0	3.4	Halomonadaceae
AM-351-K18	5848155	1453560	53648	22436	61	17.24	0	8.55	Halomonadaceae
AM-351-K19	5818737	1422492	89232	21713	61	24.14	0	5.93	Halomonadaceae
AM-351-K21	4714616	126336	25507	26864	66	3.51	0	3.16	Microbacteriaceae
AM-351-K22	2326222	1230682	68263	16831	61	17.24	0	7.24	Halomonadaceae
AM-351-K23	3194798	910829	60662	28589	61	9.1	0	10.12	Halomonadaceae
AM-351-L02	6486337	819079	56107	6319	60	11.62	0	6.83	Halomonadaceae
AM-351-L09	7133391	1152483	55256	19195	60	13.85	0	8.23	Halomonadaceae
AM-351-L10	6407894	742659	95303	20844	60	12.13	0	6.19	Halomonadaceae
AM-351-L11	11137036	1403552	82469	25359	62	23.54	0.43	5.85	Halomonadaceae
AM-351-L15	7486895	826401	57156	20977	60	20.69	0	3.94	Halomonadaceae
AM-351-L17	4928427	1357776	54960	17423	61	22.87	0	5.9	Halomonadaceae
AM-351-L18	6997903	651056	59556	21453	69	16.55	0	3.83	Microbacteriaceae
AM-351-L19	3586864	1726129	71137	21304	62	27.59	0	6.16	Halomonadaceae
AM-351-L21	1758263	248909	43127	18417	67	7.02	0	3.56	Microbacteriaceae
AM-351-M10	3240240	182132	26433	17928	68	2.71	0	6.07	Microbacteriaceae
AM-351-M14	1682043	681364	34990	26095	59	14.34	0	4.87	Halomonadaceae
AM-351-M17	6113526	53206	17426	25882	64	2.55	0	1.77	Bradyrhizobiaceae
AM-351-M18	4533471	1244435	84413	12006	61	24.32	0	5.19	Halomonadaceae
AM-351-M19	8233920	485413	44229	19350	68	10.52	0	4.41	Microbacteriaceae
AM-351-M20	2213221	1247204	66113	6082	61	21.41	0	5.94	Halomonadaceae
AM-351-M21	2824092	1076029	72236	16365	61	16.45	0	6.73	Halomonadaceae
AM-351-N02	4204474	738513	48921	14633	60	22.73	0	3.21	Pseudomonadaceae
AM-351-N04	7299189	303129	60090	20815	67	7.24	0	4.33	Microbacteriaceae
AM-351-N07	5847985	1264243	143597	33518	61	12.07	0	10.54	Halomonadaceae
AM-351-N11	8161631	1121529	42532	18497	51	38.71	0	2.88	Alteromonadaceae
AM-351-N13	8561598	223305	28141	20466	67	2.44	0	11.17	Microbacteriaceae
AM-351-N16	2885276	204463	34610	22152	66	6.45	0	3.41	Microbacteriaceae
AM-351-N18	2474800	349799	21845	19631	60	12.5	0	2.69
AM-351-O04	3631933	512579	41760	12077	60	10.34	0	5.13	Halomonadaceae
AM-351-O05	11286821	478921	45649	11813	68	12.56	0	3.68	Microbacteriaceae
AM-351-O07	4548513	499458	51658	7134	60	1.72	0	24.97	Rhizobiaceae
AM-351-O09	4522745	34377	10189	12643	54	4.17	0	0.86
AM-351-O10	6583454	575147	36644	18647	69	16.74	0	3.38	Microbacteriaceae
AM-351-O15	2269448	707322	44219	20033	60	18.01	0	3.93	Halomonadaceae
AM-351-O18	5973696	636166	37971	4643	61	5.17	0	12.72	Halomonadaceae
AM-351-P06	8341704	135440	9717	12141	52	4.17	0.45	3.39
AM-351-P08	3267564	637317	45632	15639	60	9.53	0	6.37	Halomonadaceae
AM-351-P14	7569308	1363753	71458	15604	50	44.82	0	3.03	Alteromonadaceae
AM-351-P16	2110451	1060737	58484	5035	59	24.14	0	4.42	Halomonadaceae
AM-351-P17	2397077	775899	65764	14775	60	8.33	0.34	9.7
