# Supplementary material for: Radiolytic support for oxidative metabolism in an ancient subsurface brine system
Source: ISME Commun. 2024 Nov 5;4(1):ycae138. doi: 10.1093/ismeco/ycae138 (PMC11630799; doi:10.1093/ismeco/ycae138)
Supplement: Table_S_3_ycae138 [file table_s_3_ycae138.xlsx]

## Sheet: Sheet1
Table S.3 Assembly and Quality Metrics for MK1200 and Service Water Metagenomes
Sample Site	MAG #	Final Assembly Length (bp)	Max Contig Length (bp)	N50	GC Content (%)	Completeness (%)	Contamination (%)	Family-Level Taxonomic Group
Service Water	Bin_1	2381690	50879	12102	50	90	1.34	Desulfotomaculaceae
Service Water	Bin_3	3214740	80416	21215	61	96	1.88	Burkholderiaceae
Service Water	Bin_5	3153965	168099	97303	65	95.82	0.24	Burkholderiaceae
Service Water	Bin_7	3035427	190604	57636	64	96.83	1.49	Burkholderiaceae
Service Water	Bin_9	3195305	129268	51102	69	98.1	1.64	Burkholderiaceae
Service Water	Bin_10	2565137	194174	90642	68	99.5	0.47	Burkholderiaceae
Service Water	Bin_11	4225698	64416	8372	62	80.94	8.96	Thiobacillaceae
Service Water	Bin_12	1606521	14296	5083	46	58.61	0.43	Methylophilaceae
Service Water	Bin_15	2655131	178195	51353	72	99	0	Xanthomonadaceae
Service Water	Bin_16	1987246	173988	82463	62	94.65	0.2	Rhodocyclaceae
1200 Level	Bin_3	4030706	518031	179097	61	99.38	0.03	Burkholderiaceae
1200 Level	Bin_5	2980184	573924	243406	65	95.02	0.05	Rhodocyclaceae
1200 Level	Bin_6	3781300	27607	6246	71	68.58	1.65	LZORAL124-64-63
1200 Level	Bin_7	1772787	39925	8545	62	81.31	0.8	Rhodocyclaceae
1200 Level	Bin_8	2194725	26093	7433	59	81.18	5.84	Halothiobacillaceae
1200 Level	Bin_10	3621247	171297	36663	65	91.11	0.93	Burkholderiaceae
1200 Level	Bin_12	2085716	485396	233246	46	95.87	0.43	Micavibrionaceae
1200 Level	Bin_13	3838028	288663	74298	65	98.34	0.17	Magnetospirillaceae
1200 Level	Bin_16	3052316	100271	28741	62	80.97	1.18	Thiobacillaceae
1200 Level	Bin_17	4748440	230102	47324	42	97.85	2.42	Lentimicrobiaceae
1200 Level	Bin_18	1205824	18377	5276	46	67.85	0.03	Thiomicrospiraceae
1200 Level	Bin_19	2965944	42543	9342	59	89.32	0.35	Desulfurivibrionaceae
1200 Level	Bin_20	3018032	733770	407182	66	98.03	0	Rhodobacteraceae
1200 Level	Bin_22	1715192	121599	22868	52	81.37	1.33	UBA5603
1200 Level	Bin_23	862383	191915	72120	48	60.36	2.97	UBA918
1200 Level	Bin_26	3907177	260917	85799	68	98.4	1.28	Rhodobacteraceae
1200 Level	Bin_29	3328489	457645	143160	66	77.59	0	Thiobacillaceae
1200 Level	Bin_32	3361962	106773	27134	63	91.8	3.28	Rhodocyclaceae
